# Supplementary material for: Regulatory Roles of a Novel MarR-like Protein Lmo0840 in Tetracycline-Associated Growth Phenotype and Virulence of Listeria monocytogenes
Source: Microorganisms. 2026 Jul 16;14(7):1553. doi: 10.3390/microorganisms14071553 (PMC13413453; doi:10.3390/microorganisms14071553)
Supplement: Supplementary file 1 [file microorganisms-14-01553-s001.zip]

Archive with 2 entries (2 files):
- Raw Data of Inhibition Zone Diameter.xlsx
- Supplementary Table S1 QC Statistics of EGD-e strain and Δlmo0840 mutant.xlsx
