# Supplementary material for: Regulatory Roles of a Novel MarR-like Protein Lmo0840 in Tetracycline-Associated Growth Phenotype and Virulence of Listeria monocytogenes
Source: Microorganisms. 2026 Jul 16;14(7):1553. doi: 10.3390/microorganisms14071553 (PMC13413453; doi:10.3390/microorganisms14071553)
Supplement: Supplementary file 1 [file microorganisms-14-01553-s001.zip › Raw Data of Inhibition Zone Diameter.xlsx]

## Sheet: Sheet1
	LM EGD-e(mm)		LM-Δlmo0840(mm)		LM-CΔlmo0840(mm)
Tetracycline	32	32.2	31	30.5	32	33
Ampicillin	18	18.3	19	20	20	19
Norfloxacin	24	23.9	22	21	23	24
Streptomycin	22	22.4	21	22	22	21.8
Cefotaxime	17	18	15	15	16	17
Doxycycline	32	31.5	28	28.2	31	32
Ciprofloxacin	27.5	27	28.5	28	27	26
Rifampicin	27	27.5	28	27.5	28	29
