# Supplementary material for: Regulatory Roles of a Novel MarR-like Protein Lmo0840 in Tetracycline-Associated Growth Phenotype and Virulence of Listeria monocytogenes
Source: Microorganisms. 2026 Jul 16;14(7):1553. doi: 10.3390/microorganisms14071553 (PMC13413453; doi:10.3390/microorganisms14071553)
Supplement: Supplementary file 1 [file microorganisms-14-01553-s001.zip › Supplementary Table S1 QC Statistics of EGD-e strain and Δlmo0840 mutant.xlsx]

## Sheet: QC Statistics
Sample Name	Raw reads	Raw Bases (bp)	Raw Error Rate (%)	Raw Q20 (%)	Raw Q30 (%)	Clean Reads	Clean Bases (bp)	Clean Error Rate (%)	Clean Q20(%)	Clean Q30(%)
WT1	20973880	3167055880	0.0118	99.27	96.31	20888914	3146540320	0.0116	99.43	96.61
WT2	20662756	3120076156	0.0117	99.28	96.33	20588508	3102228013	0.0116	99.43	96.6
WT3	25695708	3880051908	0.0117	99.28	96.41	25599678	3855989367	0.0115	99.43	96.7
Mut1	18740352	2829793152	0.0117	99.28	96.37	18671438	2813005631	0.0115	99.43	96.66
Mut2	21512000	3248312000	0.0117	99.28	96.4	21428578	3228282094	0.0115	99.43	96.68
Mut3	21676604	3273167204	0.0117	99.3	96.47	21596702	3253819173	0.0115	99.45	96.75
Note：WT -LM EGD-e; Mut-LM Δlmo0840
